# Supplementary material for: Multifaceted Functional Liposomes: Theranostic Potential of Liposomal Indocyanine Green and Doxorubicin for Enhanced Anticancer Efficacy and Imaging
Source: Pharmaceutics. 2025 Mar 7;17(3):344. doi: 10.3390/pharmaceutics17030344 (PMC11944616; doi:10.3390/pharmaceutics17030344)
Supplement: Supplementary file 1 [file pharmaceutics-17-00344-s001.zip]

Archive with 1 entries (1 files):
- pharmaceutics-3468022-supplementary.pdf
